# Supplementary material for: Identifying Genetic Signatures of Natural Selection Using Pooled Population Sequencing in Picea abies
Source: G3 (Bethesda). 2016 May 2;6(7):1979–89. doi: 10.1534/g3.116.028753 (PMC4938651; doi:10.1534/g3.116.028753)
Supplement: Supplemental Material [file supp_g3.116.028753_FileS1.xlsx]

## Sheet: Sheet1
Gene	SNP_Pos	coding	AF1	AF2	Hudson's FST	AFD	ranked p-value for divD	ranked p-value for div in FAMD analysis	Q-val (BayeScan)
00931_A07	16	NonSyn	0.855805	0.377724	0.382936	0.478081	<0.01	<0.01	0.1592
00931_A07	422	NonSyn	0.619772	0.333333	0.143034	0.286439	NA	NA	0.88659
00931_A07	521	NonSyn	0.884906	0.625	0.158534	0.259906	NA	NA	0.86704
00931_A07	693	NonSyn	0.775194	0.478261	0.163504	0.296933	<0.05	NA	0.88422
01035_P20	54	NonSyn	0.595579	0.264733	0.192439	0.330845	<0.05	<0.05	0.85165
02717_F24	42	NonSyn	0.662732	0.949599	0.224604	-0.286867	<0.05	<0.05	0.53188
02729_A18	591	NonSyn	0.0180624	0.226908	0.175624	-0.208845	NA	NA	0.58443
0279_G15	694	NonSyn	1	0.666667	0.326316	0.333333	<0.025	<0.025	0.0064173
0296_O07	1057	NonSyn	0.966154	0.571142	0.353057	0.395012	<0.01	<0.025	0.11574
AP2L3	1420	NonSyn	1	0.724359	0.268016	0.275641	<0.025	<0.05	0.038709
AP2L3	3509	NonSyn	0	0.255172	0.247332	-0.255172	<0.05	<0.05	0.071231
AtCUL3a_F2	478	NonSyn	0.90796	0.468586	0.360611	0.439374	<0.01	<0.025	0.16513
GI_F4	233	NonSyn	1	0.694981	0.297704	0.305019	<0.025	<0.025	0.018662
PRR3BC	2066	NonSyn	0.00737101	0.295393	0.270396	-0.288022	<0.025	<0.05	0.025479
PRR3BC	2178	NonSyn	0.369393	0.664962	0.152026	-0.295568	<0.05	NA	0.88837
PRR3BC	2196	NonSyn	0.613514	0.315789	0.154792	0.297724	<0.05	NA	0.88691
PRR3BC	3738	NonSyn	0.608538	0.280926	0.187553	0.327612	<0.05	<0.05	0.86933
PRR3BC	3746	NonSyn	0.607861	0.28	0.187889	0.327861	<0.05	<0.05	0.8746
00930_O17	732	Silent	0.00120048	0.337942	0.328161	-0.336741	<0.025	<0.025	0.082819
00931_A07	287	Silent	0.439024	0.0945274	0.255653	0.344497	<0.025	<0.025	0.57583
01035_P20	397	Silent	0	0.256443	0.248616	-0.256443	<0.05	<0.05	0.088063
02711_F10	187	Silent	0	0.329365	0.322306	-0.329365	<0.025	<0.025	0.0046805
02711_F10	212	Silent	0.77972	0.468165	0.178903	0.311555	<0.05	<0.05	0.87414
02717_F24	418	Silent	0.0576923	0.480676	0.363871	-0.422984	<0.01	<0.01	0.093368
02727_L14	4	Silent	0	0.268012	0.260306	-0.268012	<0.025	<0.05	0.057867
02728_N15	6	Silent	0.378378	0.032967	0.301497	0.345411	<0.025	<0.025	0.32879
02728_N15	9	Silent	0.430769	0.00543478	0.413123	0.425334	<0.01	<0.01	0.049134
02728_N15	179	Silent	0.75	0.4	0.214545	0.35	<0.025	<0.05	0.6771
02728_N15	180	Silent	0.75	0.380952	0.23545	0.369048	<0.025	<0.025	0.64578
02728_N15	282	Silent	0.631579	0.966667	0.29029	-0.335088	<0.025	<0.025	0.31805
02728_N15	414	Silent	1	0.373913	0.622151	0.626087	<0.01	<0.01	0
02728_N15	419	Silent	0.25	0.797753	0.45673	-0.547753	<0.01	<0.01	0.043266
02728_N15	433	Silent	0	0.546875	0.542105	-0.546875	<0.01	<0.01	0
02728_N15	1688	Silent	0.186335	0.534884	0.224708	-0.348548	<0.025	<0.025	0.61755
02728_N15	1726	Silent	0	0.230769	0.222672	-0.230769	<0.05	<0.05	0.13645
02728_N15	1728	Silent	0	0.231579	0.22349	-0.231579	<0.05	<0.05	0.14555
02728_N15	1836	Silent	0.315789	0.733333	0.290137	-0.417544	<0.025	<0.025	0.42193
02728_N15	2132	Silent	0	0.232323	0.224242	-0.232323	<0.05	<0.05	0.14262
0273_A22	412	Silent	1	0.769231	0.222672	0.230769	<0.05	<0.05	0.13321
0273_A22	454	Silent	0.997396	0.713483	0.272668	0.283913	<0.025	<0.025	0.041099
0273_A22	544	Silent	0.997778	0.7	0.287275	0.297778	<0.025	<0.025	0.032541
0273_A22	665	Silent	1	0.700581	0.292044	0.299419	<0.025	<0.025	0.027946
0273_A22	691	Silent	1	0.763926	0.228033	0.236074	<0.05	<0.05	0.11943
0273_A22	701	Silent	0	0.236842	0.228809	-0.236842	<0.05	<0.05	0.12987
0273_A22	1130	Silent	1	0.774468	0.21738	0.225532	<0.05	<0.05	0.16846
0273_A22	1430	Silent	0.836186	0.528256	0.188681	0.30793	<0.05	<0.05	0.69316
02737_N07	958	Silent	0.00793651	0.248677	0.221266	-0.240741	<0.05	<0.05	0.30698
02739_B22	1444	Silent	0.0056338	0.25066	0.228831	-0.245026	<0.05	<0.05	0.099747
02745_J16	931	Silent	0.577181	0.16087	0.306555	0.416312	<0.025	<0.025	0.35402
02745_J16	1592	Silent	0.0294118	0.324324	0.252097	-0.294913	<0.025	<0.05	0.28392
02745_J16	1644	Silent	0.179104	0.5	0.197589	-0.320896	<0.05	<0.05	0.85451
02745_J16	1665	Silent	0.169231	0.583333	0.301629	-0.414103	<0.025	<0.025	0.35881
02745_J16	1899	Silent	0.890411	0.522388	0.273124	0.368023	<0.025	<0.025	0.44311
02745_J16	1913	Silent	0.743243	0.404494	0.201673	0.338749	<0.05	<0.05	0.75651
02745_J16	1927	Silent	0.744292	0.432161	0.174136	0.312131	<0.05	<0.05	0.883
02745_J16	1935	Silent	0.713542	0.383495	0.189703	0.330047	<0.05	<0.05	0.79953
02745_J16	1993	Silent	0.524476	0.224066	0.167067	0.300409	<0.05	<0.05	0.88466
02745_J16	2282	Silent	0.239437	0.617486	0.246814	-0.37805	<0.025	<0.025	0.50777
02745_J16	2312	Silent	0.723958	0.349624	0.239055	0.374334	<0.025	<0.025	0.61063
02745_L16	1137	Silent	0.230616	0.0100671	0.197718	0.220549	<0.05	NA	0.51031
02749_P05	1243	Silent	0.30303	0	0.295694	0.30303	<0.025	<0.025	0.16205
02749_P05	2987	Silent	0.111111	0.39206	0.18119	-0.280948	<0.05	<0.05	0.81242
02749_P05	3035	Silent	0.706147	0.359143	0.207507	0.347004	<0.025	<0.05	0.85254
02769_M09	242	Silent	0.0173913	0.396947	0.352938	-0.379555	<0.01	<0.01	0.05568
02776_N18	213	Silent	0.136546	0.412017	0.165334	-0.275471	<0.05	<0.05	0.88008
02776_N18	565	Silent	0.78329	0.420779	0.23319	0.362511	<0.025	<0.025	0.60189
02776_N18	628	Silent	0.811146	0.366162	0.332521	0.444984	<0.01	<0.01	0.24781
02776_N18	732	Silent	0.778646	0.318713	0.345138	0.459932	<0.01	<0.01	0.20251
02776_N18	867	Silent	0.709677	0.284431	0.298989	0.425246	<0.025	<0.025	0.36822
02776_N18	1129	Silent	0.771883	0.359571	0.287536	0.412313	<0.025	<0.025	0.36356
02776_N18	1328	Silent	0.875648	0.47541	0.301691	0.400238	<0.025	<0.025	0.25408
02776_N18	1687	Silent	0.20122	0.634615	0.316482	-0.433396	<0.01	<0.025	0.31252
02776_N18	1714	Silent	0.73639	0.349862	0.253889	0.386527	<0.025	<0.025	0.52729
02776_N18	3168	Silent	0.748395	0.387526	0.226213	0.36087	<0.025	<0.025	0.66436
02811_O10	43	Silent	0.0639535	0.362376	0.226312	-0.298423	<0.05	<0.05	0.56111
0284_L18	888	Silent	0.548349	0.25257	0.158212	0.295779	<0.05	<0.05	0.88379
0286_D08_Pb1	539	Silent	1	0.754653	0.237403	0.245347	<0.05	<0.05	0.10279
0296_O07	20	Silent	0	0.244582	0.23663	-0.244582	<0.05	<0.05	0.096574
AP2L3	32	Silent	0	0.234317	0.226258	-0.234317	<0.05	<0.05	0.14838
AP2L3	283	Silent	1	0.735426	0.256833	0.264574	<0.025	<0.05	0.060213
AP2L3	371	Silent	1	0.739919	0.252292	0.260081	<0.05	<0.05	0.08003
AP2L3	380	Silent	0	0.222222	0.214035	-0.222222	<0.05	<0.05	0.17179
AP2L3	429	Silent	1	0.770667	0.221221	0.229333	<0.05	<0.05	0.15642
AP2L3	436	Silent	1	0.766382	0.225551	0.233618	<0.05	<0.05	0.13959
AP2L3	497	Silent	0	0.239316	0.231309	-0.239316	<0.05	<0.05	0.15382
AP2L3	531	Silent	0	0.211207	0.202904	-0.211207	<0.05	NA	0.17958
AP2L3	663	Silent	1	0.647727	0.345455	0.352273	<0.01	<0.025	0.0021502
AP2L3	765	Silent	1	0.765568	0.226374	0.234432	<0.05	<0.05	0.12302
AP2L3	926	Silent	0.86802	0.373494	0.40614	0.494526	<0.01	<0.01	0.090632
AP2L3	967	Silent	0	0.253731	0.245876	-0.253731	<0.05	<0.05	0.077116
AP2L3	998	Silent	0	0.278443	0.270848	-0.278443	<0.025	<0.025	0.047248
AP2L3	1273	Silent	1	0.743056	0.249123	0.256944	<0.05	<0.05	0.074204
AP2L3	1490	Silent	0	0.295031	0.28761	-0.295031	<0.025	<0.025	0.020802
AP2L3	1621	Silent	0	0.30303	0.295694	-0.30303	<0.025	<0.025	0.010015
AP2L3	1898	Silent	0	0.261484	0.25371	-0.261484	<0.05	<0.05	0.053336
AP2L3	1921	Silent	1	0.727941	0.264396	0.272059	<0.025	<0.025	0.050885
AP2L3	1924	Silent	1	0.734767	0.257499	0.265233	<0.025	<0.05	0.064736
AP2L3	2065	Silent	0	0.302932	0.295594	-0.302932	<0.025	<0.025	0.012914
AP2L3	2315	Silent	0.868421	0.506211	0.257077	0.36221	<0.025	<0.025	0.4777
AP2L3	2370	Silent	0.991453	0.729231	0.242431	0.262222	<0.05	<0.05	0.2225
AP2L3	2550	Silent	0	0.234528	0.22647	-0.234528	<0.05	<0.05	0.1265
AP2L3	2559	Silent	0	0.238411	0.230394	-0.238411	<0.05	<0.05	0.15114
AP2L3	2637	Silent	0	0.254237	0.246387	-0.254237	<0.05	<0.05	0.085487
AP2L3	2678	Silent	0	0.210702	0.202394	-0.210702	<0.05	NA	0.18394
AP2L3	2689	Silent	1	0.715719	0.276747	0.284281	<0.025	<0.025	0.03627
AP2L3	2706	Silent	0	0.282895	0.275346	-0.282895	<0.025	<0.025	0.030323
AP2L3	2774	Silent	0	0.29052	0.283052	-0.29052	<0.025	<0.025	0.034503
AP2L3	2809	Silent	0	0.293548	0.286112	-0.293548	<0.025	<0.025	0.016068
AP2L3	2838	Silent	0.933735	0.64	0.219793	0.293735	<0.05	<0.05	0.58939
AP2L3	2903	Silent	0.836257	0.422018	0.303352	0.414239	<0.025	<0.025	0.28984
AP2L3	3033	Silent	1	0.72327	0.269116	0.27673	<0.025	<0.025	0.0453
AP2L3	3227	Silent	0	0.25	0.242105	-0.25	<0.05	<0.05	0.10867
AP2L3	3274	Silent	1	0.757188	0.234841	0.242812	<0.05	<0.05	0.10577
AP2L3	3805	Silent	0.00840336	0.260073	0.231818	-0.25167	<0.05	<0.05	0.27221
AP2L3	3816	Silent	1	0.777778	0.214035	0.222222	<0.05	<0.05	0.17518
ARFL_F2	445	Silent	0.0026738	0.219697	0.204644	-0.217023	<0.05	<0.05	0.41821
ARRL	27	Silent	0.00271739	0.220708	0.205561	-0.217991	<0.05	<0.05	0.43626
ARRL	430	Silent	0.26972	0.0336842	0.186854	0.236036	<0.05	NA	0.86377
AtCUL3a	37	Silent	0	0.41074	0.404537	-0.41074	<0.01	<0.01	0.00043338
BIF2L2	631	Silent	0.00181159	0.267057	0.254854	-0.265245	<0.025	<0.05	0.22896
EBS	319	Silent	0.997046	0.737533	0.247388	0.259513	<0.05	<0.05	0.23529
EBS	372	Silent	0.945402	0.641732	0.238805	0.30367	<0.025	<0.05	0.44646
FRI_WS02822	870	Silent	0.0096432	0.32582	0.296358	-0.316176	<0.025	<0.025	0.11199
GI_F2	711	Silent	0	0.310526	0.303269	-0.310526	<0.025	<0.025	0.022794
GI_F2	961	Silent	0.00218818	0.272016	0.25896	-0.269827	<0.025	<0.05	0.062493
IS0012_L09	429	Silent	0.00465839	0.268535	0.249415	-0.263877	<0.05	<0.05	0.24147
LFY	2232	Silent	0.0535714	0.355263	0.237541	-0.301692	<0.025	<0.05	0.48632
LFY	2289	Silent	0.953757	0.675497	0.219107	0.278261	<0.05	<0.05	0.4973
PRR3BC	1034	Silent	0.990315	0.738786	0.229967	0.251528	<0.05	<0.05	0.068079
PRR3BC	1052	Silent	0.633641	0.264935	0.233553	0.368705	<0.025	<0.025	0.64467
PRR3BC	1069	Silent	0.630695	0.293827	0.196508	0.336868	<0.05	<0.05	0.87
PRR3BC	1500	Silent	0.654731	0.272727	0.24803	0.382004	<0.025	<0.025	0.60921
PRR3BC	1631	Silent	0.59375	0.278873	0.174512	0.314877	<0.05	<0.05	0.88075
PRR3BC	1640	Silent	0.575064	0.279006	0.155597	0.296058	<0.05	<0.05	0.88379
PRR3BC	2525	Silent	0.647383	0.335958	0.168202	0.311425	<0.05	<0.05	0.88258
